# Supplementary material for: Early Onset Ataxia with Comorbid Dystonia: Clinical, Anatomical and Biological Pathway Analysis Expose Shared Pathophysiology
Source: Diagnostics (Basel). 2020 Nov 24;10(12):997. doi: 10.3390/diagnostics10120997 (PMC7760948; doi:10.3390/diagnostics10120997)
Supplement: Supplementary file 1 [file diagnostics-10-00997-s001.zip]

Archive with 14 entries (14 files):
- supplementary xml/1 Supplementary Table S1-xml.docx
- supplementary xml/10_Supplementary Table S10-xml.docx
- supplementary xml/11_Supplementary Table S11-xml.docx
- supplementary xml/12_Supplementary Table S12-xml.docx
- supplementary xml/13_Supplementary Table S13-xml.docx
- supplementary xml/2. Supplementary Table S2-xml.docx
- supplementary xml/3. Supplementary Table S3-xml.docx
- supplementary xml/4. Supplementary Table S4-xml.docx
- supplementary xml/5._Supplementary Table S5-xml.docx
- supplementary xml/6. Supplementary Table S6-xml.docx
- supplementary xml/7.Supplementary Table S7-xml.docx
- supplementary xml/8_Supplementary Table S8-xml.docx
- supplementary xml/9_Supplementary Table S9-xml.docx
- supplementary xml/Supplementary Figures S1-5-xml.docx
